# Supplementary material for: Multimodal Surgical Management of Stage 1a/1b PCFD (Stage II AAFD): Early Outcomes of a Standardized Four-in-One Procedure Protocol
Source: Diagnostics (Basel). 2026 Apr 9;16(8):1124. doi: 10.3390/diagnostics16081124 (PMC13114831; doi:10.3390/diagnostics16081124)
Supplement: Supplementary file 1 [file diagnostics-16-01124-s001.zip]

Archive with 1 entries (1 files):
- diagnostics-4201518-supplementary.pdf
